# Supplementary material for: Concealing, Connecting, and Confronting: A Reflexive Inquiry into Mental Health and Wellbeing Among Undergraduate Nursing Students
Source: Nurs Rep. 2025 Aug 25;15(9):312. doi: 10.3390/nursrep15090312 (PMC12472999; doi:10.3390/nursrep15090312)
Supplement: Supplementary file 1 [file nursrep-15-00312-s001.zip]

Archive with 1 entries (1 files):
- nursrep-3799766-supplementary.pdf
